# Supplementary material for: The Aryl Hydrocarbon Receptor Regulates Invasiveness and Motility in Acute Myeloid Leukemia Cells through Expressional Regulation of Non-Muscle Myosin Heavy Chain IIA
Source: Int J Mol Sci. 2024 Jul 26;25(15):8147. doi: 10.3390/ijms25158147 (PMC11311371; doi:10.3390/ijms25158147)
Supplement: Supplementary file 1 [file ijms-25-08147-s001.zip]

Archive with 1 entries (1 files):
- ijms-3097784-supplementary.pdf
